# Supplementary material for: Structure–Activity Relationship Analysis of Flavonoids Isolated from the Leaves of Erythroxylum rimosum O. E. Schulz
Source: Molecules. 2026 May 15;31(10):1669. doi: 10.3390/molecules31101669 (PMC13209892; doi:10.3390/molecules31101669)
Supplement: Supplementary file 1 [file molecules-31-01669-s001.zip]

Archive with 1 entries (1 files):
- molecules-3908529-supplementary.pdf
